# Supplementary material for: Functional Characterization of the 14-3-3 Gene Family in Alfalfa and the Role of MsGRF2 in Drought Response Mechanisms
Source: Int J Mol Sci. 2024 Nov 16;25(22):12304. doi: 10.3390/ijms252212304 (PMC11595020; doi:10.3390/ijms252212304)
Supplement: Supplementary file 1 [file ijms-25-12304-s001.zip]

Archive with 1 entries (1 files):
- ijms-3283912-supplementary.pdf
